# Supplementary material for: Design, Synthesis, Computational Studies, and Anti-Proliferative Evaluation of Novel Ethacrynic Acid Derivatives Containing Nitrogen Heterocycle, Urea, and Thiourea Moieties as Anticancer Agents
Source: Molecules. 2024 Mar 23;29(7):1437. doi: 10.3390/molecules29071437 (PMC11013014; doi:10.3390/molecules29071437)
Supplement: Supplementary file 1 [file molecules-29-01437-s001.zip]

Archive with 1 entries (1 files):
- molecules-2892834-supplementary.pdf
